# Supplementary material for: The Ubiquitin-Proteasome System Facilitates Membrane Fusion and Uncoating during Coronavirus Entry
Source: Viruses. 2023 Sep 26;15(10):2001. doi: 10.3390/v15102001 (PMC10610886; doi:10.3390/v15102001)
Supplement: Supplementary file 1 [file viruses-15-02001-s001.zip]

Archive with 1 entries (1 files):
- viruses-2589936-SI.pdf
